# Supplementary material for: Hemoglobin A1c, hemoglobin glycation index, and triglyceride and glucose index: Useful tools to predict low feed intake associated with glucose intolerance in lactating sows
Source: PLoS One. 2022 May 5;17(5):e0267644. doi: 10.1371/journal.pone.0267644 (PMC9070943; doi:10.1371/journal.pone.0267644)
Supplement: S1 File — (ZIP) [file pone.0267644.s001.zip]

Archive with 2 entries (2 files):
- Data.xlsx
- README_DATASE_Rosa_E_Pérez_et_al.txt
