# Supplementary material for: Hemoglobin A1c, hemoglobin glycation index, and triglyceride and glucose index: Useful tools to predict low feed intake associated with glucose intolerance in lactating sows
Source: PLoS One. 2022 May 5;17(5):e0267644. doi: 10.1371/journal.pone.0267644 (PMC9070943; doi:10.1371/journal.pone.0267644)
Supplement: S1 File — (ZIP) [file pone.0267644.s001.zip › Data.xlsx]

## Sheet: Acronyms
Group: 1, fresh base cactus; 2, precooked catus; 3, without cactus
ID: sow ID
Day: day 1 and 21 of lactation
HbA1c: glycosylated hemoglobin
GLU1: Estimated glucose from glycosylated hemoglobin value
GLUg:Glucose estimated by glucometer
TG= Triglycerides
HIG: Triglyceride and glucose index
CLAHGI: Classification of the index of triglycerides and glucose by tertiles
GLUHbA1c: Estimated glucose from HbA1c
GLUHGI: Estimated glucose from HGI
ITGHIG: Índice de trigliceridos y glucosa calculado con la glucosa del HIG

## Sheet: Data
Group	ID	Parity	Weight	Day	HbA1c	GLU1	GLUg	TG	HGI	CLAHGI	GLUHbA1c	GLUHGI	ITGHGI
1	1001	1	195	1	3.6	56.62	75	69	-0.12165	2	56.62	104.807	8.88623
1	1014	2	221	1	4.1	70.97	65	46.5	0.770276	3	70.97	99.1745	8.43633
1	1018	3	249	1	3.8	62.36	79	44.6	-0.282405	2	62.36	107.06	8.47113
1	1029	1	182	1	3.6	56.62	72	44.2	-0.0713772	3	56.62	103.117	8.42459
1	5700	3	241	1	3.7	59.49	54	41.9	1.05701	3	59.49	92.9784	8.26765
1	9010	3	231	1	3.8	62.36	81	46.5	-0.28038	2	62.36	108.187	8.52331
1	1001	1	179	21	3.7	59.49	76	25.7	-0.158194	2	59.49	105.371	7.90397
1	1014	2	224	21	3.8	62.36	62	39.2	0.988316	3	62.36	97.4846	8.24837
1	1018	1	191	21	4	68.1	95	46.6	-0.248471	2	68.1	116.073	8.59582
1	1029	2	218	21	4	68.1	95	38.8	-0.284026	2	68.1	116.073	8.41264
1	5700	2	220	21	3.8	62.36	77	38.1	-0.21998	2	62.36	105.934	8.30303
1	9010	1	186	21	3.9	65.23	82	28.3	-0.321831	1	65.23	108.75	8.03192
2	1076	3	236	1	3.6	56.62	73	61.9	-0.0705389	3	56.62	103.681	8.76684
2	1092	1	179	1	3.5	53.75	69	35.4	0.0357269	3	53.75	101.428	8.18606
2	1119	1	181	1	3.6	56.62	74	53.1	-0.121531	2	56.62	104.244	8.61891
2	1180	3	243	1	3.6	56.62	69	44.2	-0.111665	2	56.62	101.428	8.40807
2	5500	2	202	1	4.1	70.97	69	35.4	0.848782	3	70.97	101.428	8.18606
2	9170	3	248	1	3.7	59.49	75	45.4	-0.129229	2	59.49	104.807	8.46764
2	1076	1	178	21	3.7	59.49	76	47.7	-0.109602	2	59.49	105.371	8.52241
2	1092	2	214	21	3.8	62.36	82	23	-0.279642	2	62.36	108.75	7.82455
2	1119	2	219	21	3.7	59.49	76	35.4	-0.109602	2	59.49	105.371	8.22419
2	1180	1	181	21	3.9	65.23	88	32.7	-0.28812	2	65.23	112.13	8.20703
2	5500	2	236	21	3.1	42.27	69	31	0.653954	3	42.27	101.428	8.05333
2	9170	1	176	21	3.9	65.23	88	36.9	-0.306608	1	65.23	112.13	8.32787
3	1100	2	221	1	3.7	59.49	76	53.1	-0.1955	2	59.49	105.371	8.62966
3	1170	3	231	1	3.8	62.36	77	48.7	-0.273125	2	62.36	105.934	8.54849
3	1420	1	187	1	3.6	56.62	72	44.6	-0.0713772	3	56.62	103.117	8.4336
3	1570	2	231	1	4	68.1	108	51.1	-0.0288813	3	68.1	123.396	8.74918
3	7300	1	183	1	3.6	56.62	74	52.2	-0.0698998	3	56.62	104.244	8.60182
3	9140	1	173	1	3.8	62.36	79	49.2	-0.300929	1	62.36	107.06	8.56929
3	1100	3	265	21	3.7	59.49	76	45.4	-0.1955	2	59.49	105.371	8.473
3	1170	1	202	21	3.8	62.36	78	49.2	-0.253498	2	62.36	106.497	8.56401
3	1420	2	218	21	3.6	56.62	83	45.6	0.144515	3	56.62	109.314	8.51413
3	1570	1	190	21	4	68.1	159	43	0.972071	3	68.1	152.123	8.78589
3	7300	2	214	21	3.6	56.62	94	49.5	0.322631	3	56.62	115.51	8.65133
3	9140	3	249	21	3.8	62.36	114	38.9	0.386	1	62.36	126.775	8.50341
