# Supplementary material for: Hemoglobin A1c, hemoglobin glycation index, and triglyceride and glucose index: Useful tools to predict low feed intake associated with glucose intolerance in lactating sows
Source: PLoS One. 2022 May 5;17(5):e0267644. doi: 10.1371/journal.pone.0267644 (PMC9070943; doi:10.1371/journal.pone.0267644)
Supplement: S1 File — (ZIP) [file pone.0267644.s001.zip › README_DATASE_Rosa_E_Pérez_et_al.txt]

This README_DATASET_Pérez et al.txt file was generated on 2022-02-24 by Gerardo Ordaz 

GENERAL INFORMATION

1. Title of Dataset: Hemoglobin A1c, hemoglobin glycation index, and triglyceride and glucose index: 
                     useful tools to predict low feed intake associated with glucose intolerance in lactating sows 

2. Author Information


		Name: Rosa Elena Pérez
		Institution: Faculty of Chemical Pharmacobiology, Universidad Michoacana de San Nicolás de Hidalgo, Michoacan, Mexico.
		Email: rosaelenaperezsanchez@gmail.com

		Name: Cyntia Michelle González
		Institution: Faculty of Veterinary Medicine and Zootechnics, Universidad Michoacana de San Nicolás de Hidalgo, Michoacan, Mexico.
		Email: 

		Name: Manuel López
		Institution: Faculty of Veterinary Medicine and Zootechnics, Universidad Michoacana de San Nicolás de Hidalgo, Michoacan, Mexico.
		Email: mvzmanuellopez@hotmail.com

		Name: Katya Vargas
		Institution: Department of Medical Sciences, Division of Health Sciences, Universidad de Guanajuato, Guanajuato, Mexico.
		Email: 

		Name: Gerardo Ordaz
		Institution: National Center of Disciplinary Research in Animal Physiology and Genetics, INIFAP, Queretaro, Mexico.
		Email: ordaz.gerardo@inifap.gob.mx

		Name: Ruy Ortiz
		Institution: Faculty of Veterinary Medicine and Zootechnics, Universidad Michoacana de San Nicolás de Hidalgo, Michoacan, Mexico.
		Email: ruyortiz@hotmail.com


3. Date of data collection (single date, range, approximate date): from 2019

4. Geographic location of data collection: Tarímbaro, Michoacán, México, located at km 9.5 Morelia-Zinapécuaro
                                           Road; 19° 46′ N, 101° 08′ W, and altitude of 1855 m

5. Information about funding sources that supported the collection of the data: Own financing


SHARING/ACCESS INFORMATION

1. Licenses/restrictions placed on the data: NO

2. Links to publications that cite or use the data: NA

3. Links to other publicly accessible locations of the data: NA

4. Links/relationships to ancillary data sets: NA

5. Was data derived from another source? NO
	A. If yes, list source(s): 

6. Recommended citation for this dataset: will be updated.


METHODOLOGICAL INFORMATION

1. Description of methods used for collection/generation of data: 
Thirty-six pregnant sows (TOPIGS NORVIN [TN70]; parity between 1 [n=15], 2 [n=12] and, 3 [n=9] farrowings; 210±10 kg live weight on day 110 of gestation) 
were selected at random. The total number of animals was randomly distributed in a 3×2×2 factorial design: three groups, two tests to determine glycemia 
(using a glucometer and HbA1c), and two periods [gestation–prefarrowing (day 25 to 110 of gestation) and prefarrowing–weaning (farrowing day at weaning)]. 
During the gestation phase, the sows were housed in individual cages measuring 240×65 cm (length and width, respectively), which had a semi-automatic feeder 
and a pivot-type drinker. During farrowing and lactation, the sows were housed in stainless steel cages with a plastic mesh floor until weaning (21 d post farrowing).
During the farrowing and lactation phases, artificial light was provided between 08:00 and 15:00, and the ambient temperature was 18–24 °C. Each cage contained a
heat source for piglets. Farrowing occurred naturally on day 114±0.53 of gestation. The sows had a litter size of 12.1±1.2 piglets, comprising 11.1±0.4 live births, 
1.1±0.6 stillbirths, and 0.2±0.03 mummies. Litters were balanced by 10 piglets within the first 48 h post farrowing. Piglets that died during lactation were not replaced. 
During lactation, 31 casualties were recorded (8.5% pre-weaning mortality): 25 casualties were caused by crushing and six by diarrhea during the first 
and third weeks of lactation, respectively.
For the purposes of this study, the 36 sows were randomized into three groups (Gs) of 12 individuals according to parity and live weight at 110 days of gestation: 
parity 1 n=5, parity 2 n=4 and, parity 3 n=3, per G. In G1, sows were fed a conventional diet (CD) during gestation, supplemented with pre-cooked cactus during
lactation (2.0 kg per sow per day). In G2, sows were fed a CD during gestation, supplemented with fresh cactus during lactation (2.0 kg per sow per day). 
In G3, the control group, sows were fed only a CD.

2. Methods for processing the data:
All statistical analyzes were performed with SAS version 9.4 (SAS Inst. Inc., Cary, NC, USA). Prior to data analysis, the normality of the distribution 
and homogeneity of the variance of the data were determined using PROC UNIVARIATE. The Shapiro-Wilk test was used to determine normality, while the 
Bartlett test was used to determine homogeneity. Data were analyzed using ANOVA according to the established design (factorial 3×2×2) through repeated 
measurements (PROC MIXED) [44], with sow nested within the group as a source of random variation and group, reproductive phase, test, sampling day, and
 the interaction group × reproductive phase and group × reproductive phase × test as sources of fixed variation. Litter size is incorporated into the 
model as a covariate in order to reduce the existing variation with respect to the number of fetuses on the behavior of biochemical indicators. 
The least squares mean method was used to determine the difference between the means with α≤0.05.

Sow blood glucose and HbA1c data were used to estimate the linear relationship between the two parameters, as described in previous studies. 
The predicted HbA1c level for each sow was calculated by inserting the blood glucose concentration into the following linear regression equation: 
HbA1c =3.8070+0.0196*blood glucose concentration (mg/dL); r=0.608; p<0001. The HGI was calculated by subtracting the measured HbA1c from the predicted 
HbA1c concentrations as follows: HGI=measure HbA1c (mg/dL)-predicted HbA1c (mg/dL).

To obtain the TG index, we used the following calculation established by Guerrero-Romero et al:

      TG index=[Ln (fasting triglycerides)  (mg/dL)×fasting glycemia (mg/dL)/2] (2),
    
       where Ln is the natural logarithm.
	
Due to the variation that prevails in the concentration of blood glucose measured by glucometer and the glycemia measured by HbA1c and HGI.

The TG index was calculated using the blood glucose concentration or glycemia obtained by these methods. This made it possible to compare variations 
in the TG index with respect to the method of obtaining glycemia and establish the best means of predicting glucose intolerance in sows. 
To determine the effect of the TG index on sow feed intake during lactation, linear regression coefficients (β0 and β1) were estimated 
(PROC REG; SAS Inst. Inc., Cary, NC, USA), not considering the evaluation group.

3. Instrument- or software-specific information needed to interpret the data: NA

4. Standards and calibration information, if appropriate: NA

5. Environmental/experimental conditions: 
This study was carried out in Tarímbaro, Michoacán, México, located at km 9.5 Morelia-Zinapécuaro Road; 19° 46′ N, 101° 08′ W, and altitude of 1855 m

6. Describe any quality-assurance procedures performed on the data: NA

7. People involved with sample collection, processing, analysis and/or submission: 
All authors contributed equally to this work.
